# Supplementary material for: Pattern and timing of diversification in the African freshwater fish genus Distichodus (Characiformes: Distichodontidae)
Source: BMC Evol Biol. 2020 Apr 26;20:48. doi: 10.1186/s12862-020-01615-6 (PMC7184684; doi:10.1186/s12862-020-01615-6)
Supplement: Supplementary file 22 — Additional file 22: Table S1. Probabilities of ancestral states/ranges at each node of the spatiotemporal reconstruction of Distichodus range evolution presented in Fig. 7. Columns indicate ancestral areas, represented by all unique combinations for all possible group sizes for the six ichthyofaunal provinces. Rows indicate nodes, with numbering following the typical R phylo format, i.e., 1 is the first tip taxon/area, beginning at the bottom. After the last tip value, the numbering begins at the root, and moves tipward. Ichthyofaunal provinces abbreviated as in Fig. 1. [file 12862_2020_1615_MOESM22_ESM.xls]

## Sheet: Table 1S
		ANCESTRAL AREAS
		UG	NS	LG	CB	EC	Z	UGNS	UGLG	UGCB	UGEC	UGZ	NSLG	NSCB	NSEC	NSZ	LGCB	LGEC	LGZ	CBEC	CBZ	ECZ	UGNSLG	UGNSCB	UGNSEC	UGNSZ	UGLGCB	UGLGEC	UGLGZ	UGCBEC	UGCBZ	UGECZ	NSLGCB	NSLGEC	NSLGZ	NSCBEC	NSCBZ	NSECZ	LGCBEC	LGCBZ	LGECZ	CBECZ	UGNSLGCB	UGNSLGEC	UGNSLGZ	UGNSCBEC	UGNSCBZ	UGNSECZ	UGLGCBEC
NODES	1	0	0	0	0	0	0	1	0	0	0	0	0	0	0	0	0	0	0	0	0	0	0	0	0	0	0	0	0	0	0	0	0	0	0	0	0	0	0	0	0	0	0	0	0	0	0	0	0
	2	0	0	0	0	0	0	1	0	0	0	0	0	0	0	0	0	0	0	0	0	0	0	0	0	0	0	0	0	0	0	0	0	0	0	0	0	0	0	0	0	0	0	0	0	0	0	0	0
	3	0	0	0	0	0	0	0	0	0	0	0	0	0	0	0	1	0	0	0	0	0	0	0	0	0	0	0	0	0	0	0	0	0	0	0	0	0	0	0	0	0	0	0	0	0	0	0	0
	4	0	0	0	1	0	0	0	0	0	0	0	0	0	0	0	0	0	0	0	0	0	0	0	0	0	0	0	0	0	0	0	0	0	0	0	0	0	0	0	0	0	0	0	0	0	0	0	0
	5	0	0	1	0	0	0	0	0	0	0	0	0	0	0	0	0	0	0	0	0	0	0	0	0	0	0	0	0	0	0	0	0	0	0	0	0	0	0	0	0	0	0	0	0	0	0	0	0
	6	0	0	1	0	0	0	0	0	0	0	0	0	0	0	0	0	0	0	0	0	0	0	0	0	0	0	0	0	0	0	0	0	0	0	0	0	0	0	0	0	0	0	0	0	0	0	0	0
	7	0	0	0	0	0	0	0	0	0	0	0	0	0	0	0	1	0	0	0	0	0	0	0	0	0	0	0	0	0	0	0	0	0	0	0	0	0	0	0	0	0	0	0	0	0	0	0	0
	8	0	0	0	1	0	0	0	0	0	0	0	0	0	0	0	0	0	0	0	0	0	0	0	0	0	0	0	0	0	0	0	0	0	0	0	0	0	0	0	0	0	0	0	0	0	0	0	0
	9	0	0	0	1	0	0	0	0	0	0	0	0	0	0	0	0	0	0	0	0	0	0	0	0	0	0	0	0	0	0	0	0	0	0	0	0	0	0	0	0	0	0	0	0	0	0	0	0
	10	0	0	0	1	0	0	0	0	0	0	0	0	0	0	0	0	0	0	0	0	0	0	0	0	0	0	0	0	0	0	0	0	0	0	0	0	0	0	0	0	0	0	0	0	0	0	0	0
	11	0	0	1	0	0	0	0	0	0	0	0	0	0	0	0	0	0	0	0	0	0	0	0	0	0	0	0	0	0	0	0	0	0	0	0	0	0	0	0	0	0	0	0	0	0	0	0	0
	12	0	0	0	1	0	0	0	0	0	0	0	0	0	0	0	0	0	0	0	0	0	0	0	0	0	0	0	0	0	0	0	0	0	0	0	0	0	0	0	0	0	0	0	0	0	0	0	0
	13	0	0	0	1	0	0	0	0	0	0	0	0	0	0	0	0	0	0	0	0	0	0	0	0	0	0	0	0	0	0	0	0	0	0	0	0	0	0	0	0	0	0	0	0	0	0	0	0
	14	0	0	0	1	0	0	0	0	0	0	0	0	0	0	0	0	0	0	0	0	0	0	0	0	0	0	0	0	0	0	0	0	0	0	0	0	0	0	0	0	0	0	0	0	0	0	0	0
	15	0	0	0	0	0	0	0	0	0	0	0	0	0	0	0	1	0	0	0	0	0	0	0	0	0	0	0	0	0	0	0	0	0	0	0	0	0	0	0	0	0	0	0	0	0	0	0	0
	16	0	0	0	0	0	1	0	0	0	0	0	0	0	0	0	0	0	0	0	0	0	0	0	0	0	0	0	0	0	0	0	0	0	0	0	0	0	0	0	0	0	0	0	0	0	0	0	0
	17	0	0	0	1	0	0	0	0	0	0	0	0	0	0	0	0	0	0	0	0	0	0	0	0	0	0	0	0	0	0	0	0	0	0	0	0	0	0	0	0	0	0	0	0	0	0	0	0
	18	0	0	0	1	0	0	0	0	0	0	0	0	0	0	0	0	0	0	0	0	0	0	0	0	0	0	0	0	0	0	0	0	0	0	0	0	0	0	0	0	0	0	0	0	0	0	0	0
	19	0	1	0	0	0	0	0	0	0	0	0	0	0	0	0	0	0	0	0	0	0	0	0	0	0	0	0	0	0	0	0	0	0	0	0	0	0	0	0	0	0	0	0	0	0	0	0	0
	20	0	0	0	0	0	0	0	0	0	0	0	0	0	0	0	0	0	0	0	0	0	1	0	0	0	0	0	0	0	0	0	0	0	0	0	0	0	0	0	0	0	0	0	0	0	0	0	0
	21	0	0	0	0	1	0	0	0	0	0	0	0	0	0	0	0	0	0	0	0	0	0	0	0	0	0	0	0	0	0	0	0	0	0	0	0	0	0	0	0	0	0	0	0	0	0	0	0
	22	0	0	0	0	0	0	0	0	0	0	0	0	0	0	0	0	0	0	0	0	0	1	0	0	0	0	0	0	0	0	0	0	0	0	0	0	0	0	0	0	0	0	0	0	0	0	0	0
	23	2.32522e-30	2.32522e-30	2.32492e-30	0.0923881	2.32492e-30	2.32492e-30	2.32645e-30	2.3263e-30	0.0463438	2.3263e-30	2.3263e-30	2.3263e-30	0.0463438	2.3263e-30	2.3263e-30	0.0463411	2.32615e-30	2.32615e-30	0.0463411	0.0463411	2.32615e-30	2.32794e-30	0.031359	2.32794e-30	2.32794e-30	0.0313579	2.32784e-30	2.32784e-30	0.0313579	0.0313579	2.32784e-30	0.0313579	2.32784e-30	2.32784e-30	0.0313579	0.0313579	2.32784e-30	0.0313568	0.0313568	2.32775e-30	0.0313568	0.0243091	2.32976e-30	2.32976e-30	0.0243091	0.0243091	2.32976e-30	0.0243085
	24	6.43038e-30	6.43049e-30	6.3797e-30	0.727442	6.37869e-30	6.3786e-30	1.29573e-30	1.29077e-30	0.0358308	1.29066e-30	1.29065e-30	1.29078e-30	0.0358308	1.29067e-30	1.29066e-30	0.0356443	1.28571e-30	1.2857e-30	0.035644	0.035644	1.28559e-30	5.17054e-31	0.00646659	5.17022e-31	5.17019e-31	0.00644654	5.15745e-31	5.15742e-31	0.00644647	0.00644647	5.1571e-31	0.00644655	5.15749e-31	5.15746e-31	0.00644648	0.00644648	5.15714e-31	0.00642643	0.00642642	5.14437e-31	0.00642636	0.00225697	3.06744e-31	3.06742e-31	0.00225694	0.00225694	3.06726e-31	0.00225229
	25	0	0	0	0.915053	0	0	0	0	0.0138782	0	0	0	0.0138799	0	0	0.0138929	0	0	0.0138768	0.0138753	0	0	0.0011811	0	0	0.00118226	0	0	0.00118079	0.00118063	0	0.00118244	0	0	0.00118097	0.00118081	0	0.00118213	0.00118198	0	0.0011805	0.000301054	0	0	0.000300689	0.000300647	0	0.000300971
	26	9.80155e-33	9.80169e-33	1.04566e-32	0.7767	9.80136e-33	9.80125e-33	1.84379e-33	1.90362e-33	0.0320356	1.84376e-33	1.84375e-33	1.90363e-33	0.0320356	1.84377e-33	1.84376e-33	0.0334285	1.9036e-33	1.90359e-33	0.0320356	0.0320356	1.84374e-33	6.75605e-34	0.00456648	6.61788e-34	6.61786e-34	0.00468437	6.75599e-34	6.75596e-34	0.00456647	0.00456647	6.6178e-34	0.00468437	6.75601e-34	6.75599e-34	0.00456647	0.00456647	6.61782e-34	0.00468436	0.00468436	6.75592e-34	0.00456647	0.0012658	3.53723e-34	3.53722e-34	0.0012446	0.0012446	3.4848e-34	0.00126579
	27	0	0	0	0.923453	0	0	0	0	0.0128199	0	0	0	0.0128199	0	0	0.0128337	0	0	0.0128199	0.0128199	0	0	0.000974079	0	0	0.000975311	0	0	0.000974079	0.000974079	0	0.000975311	0	0	0.000974079	0.000974079	0	0.000975311	0.000975311	0	0.000974079	0.000221532	0	0	0.000221232	0.000221232	0	0.000221532
	28	0	0	0	0.907207	0	0	0	0	0.0146009	0	0	0	0.0146009	0	0	0.0159753	0	0	0.0146009	0.0146009	0	0	0.00132662	0	0	0.00144324	0	0	0.00132662	0.00132662	0	0.00144324	0	0	0.00132662	0.00132662	0	0.00144324	0.00144324	0	0.00132662	0.00038447	0	0	0.000357288	0.000357288	0	0.00038447
	29	4.26527e-32	4.26527e-32	1.01654e-31	0.779129	4.26527e-32	4.26527e-32	6.97477e-33	1.16186e-32	0.0284208	6.97477e-33	6.97477e-33	1.16186e-32	0.0284208	6.97477e-33	6.97477e-33	0.0537913	1.16186e-32	1.16186e-32	0.0284208	0.0284208	6.97477e-33	3.13828e-33	0.00343209	2.20111e-33	2.20111e-33	0.005245	3.13828e-33	3.13828e-33	0.00343209	0.00343209	2.20111e-33	0.005245	3.13828e-33	3.13828e-33	0.00343209	0.00343209	2.20111e-33	0.005245	0.005245	3.13828e-33	0.00343209	0.00109128	1.39788e-33	1.39788e-33	0.000806738	0.000806738	1.06989e-33	0.00109128
	30	0	0	0	0.903226	0	0	0	0	0.0149745	0	0	0	0.0149745	0	0	0.0165667	0	0	0.0149745	0.0149745	0	0	0.00141934	0	0	0.00158876	0	0	0.00141934	0.00141934	0	0.00158876	0	0	0.00141934	0.00141934	0	0.00158876	0.00158876	0	0.00141934	0.000447883	0	0	0.000399644	0.000399644	0	0.000447883
	31	0.0409413	0.0409413	0.232188	0.186567	0.0409413	0.0409413	0.00818997	0.021479	0.0179863	0.00818997	0.00818997	0.021479	0.0179863	0.00818997	0.00818997	0.0469844	0.021479	0.021479	0.0179863	0.0179863	0.00818997	0.00619979	0.00448868	0.00319082	0.00319082	0.00865158	0.00619979	0.00619979	0.00448868	0.00448868	0.00319082	0.00865158	0.00619979	0.00619979	0.00448868	0.00448868	0.00319082	0.00865158	0.00865158	0.00619979	0.00448868	0.0031314	0.00306394	0.00306394	0.00190137	0.00190137	0.00184262	0.0031314
	32	0	0	0	0.908125	0	0	0	0	0.0147019	0	0	0	0.0147019	0	0	0.014748	0	0	0.0147019	0.0147019	0	0	0.00135777	0	0	0.00136291	0	0	0.00135777	0.00135777	0	0.00136291	0	0	0.00135777	0.00135777	0	0.00136291	0.00136291	0	0.00135777	0.000375621	0	0	0.0003741	0.0003741	0	0.000375621
	33	0	0	0	0.834321	0	0	0	0	0.00845776	0	0	0	0.00845776	0	0	0.107265	0	0	0.00845776	0.00845776	0	0	0.000402034	0	0	0.00459231	0	0	0.000402034	0.000402034	0	0.00459231	0	0	0.000402034	0.000402034	0	0.00459231	0.00459231	0	0.000402034	0.000528439	0	0	5.18604e-05	5.18604e-05	0	0.000528439
	34	5.48911e-31	6.02146e-31	5.48944e-31	0.735517	5.69162e-31	5.24835e-31	1.16714e-31	1.11401e-31	0.0354208	1.13498e-31	1.08993e-31	1.16717e-31	0.0359195	1.18725e-31	1.1422e-31	0.0354208	1.13501e-31	1.08996e-31	0.0351642	0.0347435	1.11051e-31	4.58957e-32	0.00619138	4.64391e-32	4.52563e-32	0.00611041	4.50639e-32	4.38811e-32	0.00610327	0.00603445	4.44319e-32	0.00619137	4.64398e-32	4.5257e-32	0.00618301	0.00611417	4.57939e-32	0.00610327	0.00603444	4.44326e-32	0.00602673	0.00207746	2.73353e-32	2.68168e-32	0.00207885	0.00205905	2.70574e-32	0.00205582
	35	7.94379e-31	8.80733e-31	7.9441e-31	0.841125	8.37974e-31	7.6535e-31	9.20108e-32	8.7398e-32	0.0236477	8.97897e-32	8.5875e-32	9.20125e-32	0.0253156	9.43718e-32	9.04565e-32	0.0236477	8.97914e-32	8.58766e-32	0.0246663	0.0232458	8.8253e-32	2.31099e-32	0.00287767	2.35196e-32	2.28718e-32	0.00276113	2.27619e-32	2.21142e-32	0.00282974	0.00273043	2.25254e-32	0.00287767	2.35199e-32	2.28721e-32	0.00294597	0.00284664	2.32804e-32	0.00282974	0.00273043	2.25257e-32	0.00279888	0.000798862	1.09293e-32	1.07076e-32	0.000811686	0.000792808	1.08541e-32	0.000789604
	36	0	0	0	0.93257	0	0	0	0	0.0111864	0	0	0	0.0111864	0	0	0.0111875	0	0	0.0111864	0.0111881	0	0	0.000867272	0	0	0.000867325	0	0	0.000867272	0.000867357	0	0.000867325	0	0	0.000867272	0.000867357	0	0.000867325	0.000867412	0	0.000867357	0.000224668	0	0	0.000224659	0.000224673	0	0.000224668
	37	0	0	0	0.977367	0	0	0	0	0.00429495	0	0	0	0.00429495	0	0	0.00429926	0	0	0.00429495	0.00430192	0	0	0.000103203	0	0	0.000103317	0	0	0.000103203	0.000103386	0	0.000103317	0	0	0.000103203	0.000103386	0	0.000103317	0.000103505	0	0.000103386	1.01231e-05	0	0	1.01111e-05	1.013e-05	0	1.01231e-05
	38	0	0	0	0.949354	0	0	0	0	0.00913906	0	0	0	0.00913906	0	0	0.00913906	0	0	0.00913906	0.00913906	0	0	0.000430491	0	0	0.000430491	0	0	0.000430491	0.000430491	0	0.000430491	0	0	0.000430491	0.000430491	0	0.000430491	0.000430491	0	0.000430491	5.76778e-05	0	0	5.76778e-05	5.76778e-05	0	5.76778e-05
	39	0	0	0	0.969504	0	0	0	0	0.00565708	0	0	0	0.00565708	0	0	0.00572414	0	0	0.00565708	0.00576592	0	0	0.000181174	0	0	0.00018301	0	0	0.000181174	0.000184094	0	0.00018301	0	0	0.000181174	0.000184094	0	0.00018301	0.000186174	0	0.000184094	1.85e-05	0	0	1.8334e-05	1.8593e-05	0	1.85e-05
	40	0	0	0	0.976395	0	0	0	0	0.00434687	0	0	0	0.00434687	0	0	0.0046096	0	0	0.00434687	0.00477434	0	0	0.000101262	0	0	0.000108127	0	0	0.000101262	0.000112157	0	0.000108127	0	0	0.000101262	0.000112157	0	0.000108127	0.000120233	0	0.000112157	8.46102e-06	0	0	7.92196e-06	8.76041e-06	0	8.46102e-06
	41	3.98107e-34	3.98107e-34	2.44152e-32	0.0985257	3.98107e-34	5.0551e-32	5.53712e-35	1.77675e-33	0.00333595	5.53712e-35	3.49999e-33	1.77675e-33	0.00333595	5.53712e-35	3.49999e-33	0.0358191	1.77675e-33	1.6371e-31	0.00333595	0.314754	3.49999e-33	2.74972e-34	0.000325805	1.21375e-35	5.07863e-34	0.00406257	2.74972e-34	1.52381e-32	0.000325805	0.0183768	5.07863e-34	0.00406257	2.74972e-34	1.52381e-32	0.000325805	0.0183768	5.07863e-34	0.00406257	0.357399	1.52381e-32	0.0183768	0.000599347	5.45629e-35	2.08793e-33	4.69156e-05	0.00182304	9.48366e-35	0.000599347
	42	0.0768216	0.116102	0.0768216	0.127006	0.102244	0.0691258	0.0199664	0.015998	0.013615	0.0188172	0.0152189	0.0199664	0.0171227	0.0240291	0.0191854	0.013615	0.0188172	0.0152189	0.015887	0.0129268	0.0177938	0.0076882	0.004418	0.00865252	0.00747918	0.00380342	0.00739649	0.00642135	0.00422469	0.00368245	0.00714908	0.004418	0.00865252	0.00747918	0.00494946	0.00429671	0.00840434	0.00422469	0.00368245	0.00714908	0.00408195	0.00201765	0.00497173	0.00447513	0.00218774	0.00197637	0.00486611	0.00195499
	43	0.0938961	0.266049	0.0938961	0.0274881	0.0692237	0.0627137	0.0355962	0.018885	0.00351654	0.0165602	0.0158084	0.0355962	0.00643637	0.0302247	0.0288527	0.00351654	0.0165602	0.0158084	0.00284895	0.00284759	0.0133536	0.0118756	0.00159165	0.0108023	0.0104953	0.00102949	0.00696972	0.00677165	0.000910694	0.000910167	0.00614417	0.00159165	0.0108023	0.0104953	0.00139017	0.00138936	0.00939205	0.000910694	0.000910167	0.00614417	0.000792021	0.000699292	0.00602817	0.00590694	0.000639466	0.000639067	0.00549207	0.000459479
[truncated: 15 more columns]
