# Supplementary material for: Pattern and timing of diversification in the African freshwater fish genus Distichodus (Characiformes: Distichodontidae)
Source: BMC Evol Biol. 2020 Apr 26;20:48. doi: 10.1186/s12862-020-01615-6 (PMC7184684; doi:10.1186/s12862-020-01615-6)
Supplement: Supplementary file 23 — Additional file 23: Table S2. Probabilities of ancestral states/ranges at each node of the spatiotemporal reconstruction of Distichodus range evolution presented in Fig. S20. Same contextual information as in Table S1. [file 12862_2020_1615_MOESM23_ESM.xls]

## Sheet: Table 2S
		ANCESTRAL AREAS
		UG	NS	LG	CB	EC	Z	UGNS	UGLG	UGCB	UGEC	UGZ	NSLG	NSCB	NSEC	NSZ	LGCB	LGEC	LGZ	CBEC	CBZ	ECZ	UGNSLG	UGNSCB	UGNSEC	UGNSZ	UGLGCB	UGLGEC	UGLGZ	UGCBEC	UGCBZ	UGECZ	NSLGCB	NSLGEC	NSLGZ	NSCBEC	NSCBZ	NSECZ	LGCBEC	LGCBZ	LGECZ	CBECZ	UGNSLGCB	UGNSLGEC	UGNSLGZ	UGNSCBEC	UGNSCBZ	UGNSECZ	UGLGCBEC
NODES	1	0	0	0	0	0	0	1	0	0	0	0	0	0	0	0	0	0	0	0	0	0	0	0	0	0	0	0	0	0	0	0	0	0	0	0	0	0	0	0	0	0	0	0	0	0	0	0	0
	2	0	0	0	0	0	0	1	0	0	0	0	0	0	0	0	0	0	0	0	0	0	0	0	0	0	0	0	0	0	0	0	0	0	0	0	0	0	0	0	0	0	0	0	0	0	0	0	0
	3	0	0	0	0	0	0	0	0	0	0	0	0	0	0	0	1	0	0	0	0	0	0	0	0	0	0	0	0	0	0	0	0	0	0	0	0	0	0	0	0	0	0	0	0	0	0	0	0
	4	0	0	0	1	0	0	0	0	0	0	0	0	0	0	0	0	0	0	0	0	0	0	0	0	0	0	0	0	0	0	0	0	0	0	0	0	0	0	0	0	0	0	0	0	0	0	0	0
	5	0	0	1	0	0	0	0	0	0	0	0	0	0	0	0	0	0	0	0	0	0	0	0	0	0	0	0	0	0	0	0	0	0	0	0	0	0	0	0	0	0	0	0	0	0	0	0	0
	6	0	0	1	0	0	0	0	0	0	0	0	0	0	0	0	0	0	0	0	0	0	0	0	0	0	0	0	0	0	0	0	0	0	0	0	0	0	0	0	0	0	0	0	0	0	0	0	0
	7	0	0	0	0	0	0	0	0	0	0	0	0	0	0	0	1	0	0	0	0	0	0	0	0	0	0	0	0	0	0	0	0	0	0	0	0	0	0	0	0	0	0	0	0	0	0	0	0
	8	0	0	0	1	0	0	0	0	0	0	0	0	0	0	0	0	0	0	0	0	0	0	0	0	0	0	0	0	0	0	0	0	0	0	0	0	0	0	0	0	0	0	0	0	0	0	0	0
	9	0	0	0	1	0	0	0	0	0	0	0	0	0	0	0	0	0	0	0	0	0	0	0	0	0	0	0	0	0	0	0	0	0	0	0	0	0	0	0	0	0	0	0	0	0	0	0	0
	10	0	0	0	1	0	0	0	0	0	0	0	0	0	0	0	0	0	0	0	0	0	0	0	0	0	0	0	0	0	0	0	0	0	0	0	0	0	0	0	0	0	0	0	0	0	0	0	0
	11	0	0	1	0	0	0	0	0	0	0	0	0	0	0	0	0	0	0	0	0	0	0	0	0	0	0	0	0	0	0	0	0	0	0	0	0	0	0	0	0	0	0	0	0	0	0	0	0
	12	0	0	0	1	0	0	0	0	0	0	0	0	0	0	0	0	0	0	0	0	0	0	0	0	0	0	0	0	0	0	0	0	0	0	0	0	0	0	0	0	0	0	0	0	0	0	0	0
	13	0	0	0	1	0	0	0	0	0	0	0	0	0	0	0	0	0	0	0	0	0	0	0	0	0	0	0	0	0	0	0	0	0	0	0	0	0	0	0	0	0	0	0	0	0	0	0	0
	14	0	0	0	1	0	0	0	0	0	0	0	0	0	0	0	0	0	0	0	0	0	0	0	0	0	0	0	0	0	0	0	0	0	0	0	0	0	0	0	0	0	0	0	0	0	0	0	0
	15	0	0	0	1	0	0	0	0	0	0	0	0	0	0	0	0	0	0	0	0	0	0	0	0	0	0	0	0	0	0	0	0	0	0	0	0	0	0	0	0	0	0	0	0	0	0	0	0
	16	0	0	0	0	0	0	0	0	0	0	0	0	0	0	0	1	0	0	0	0	0	0	0	0	0	0	0	0	0	0	0	0	0	0	0	0	0	0	0	0	0	0	0	0	0	0	0	0
	17	0	0	0	0	0	1	0	0	0	0	0	0	0	0	0	0	0	0	0	0	0	0	0	0	0	0	0	0	0	0	0	0	0	0	0	0	0	0	0	0	0	0	0	0	0	0	0	0
	18	0	0	0	1	0	0	0	0	0	0	0	0	0	0	0	0	0	0	0	0	0	0	0	0	0	0	0	0	0	0	0	0	0	0	0	0	0	0	0	0	0	0	0	0	0	0	0	0
	19	0	0	0	0	0	0	0	0	0	0	0	0	0	0	0	0	0	0	0	0	0	1	0	0	0	0	0	0	0	0	0	0	0	0	0	0	0	0	0	0	0	0	0	0	0	0	0	0
	20	0	1	0	0	0	0	0	0	0	0	0	0	0	0	0	0	0	0	0	0	0	0	0	0	0	0	0	0	0	0	0	0	0	0	0	0	0	0	0	0	0	0	0	0	0	0	0	0
	21	0	0	0	0	0	0	0	0	0	0	0	0	0	0	0	0	0	0	0	0	0	1	0	0	0	0	0	0	0	0	0	0	0	0	0	0	0	0	0	0	0	0	0	0	0	0	0	0
	22	0	0	0	0	1	0	0	0	0	0	0	0	0	0	0	0	0	0	0	0	0	0	0	0	0	0	0	0	0	0	0	0	0	0	0	0	0	0	0	0	0	0	0	0	0	0	0	0
	23	2.61515e-30	2.61515e-30	2.61483e-30	0.0922901	2.61483e-30	2.61483e-30	2.61642e-30	2.61626e-30	0.0463073	2.61626e-30	2.61626e-30	2.61626e-30	0.0463073	2.61626e-30	2.61626e-30	0.0463048	2.61611e-30	2.61611e-30	0.0463048	0.0463048	2.6161e-30	2.61795e-30	0.0313513	2.61795e-30	2.61795e-30	0.0313502	2.61785e-30	2.61785e-30	0.0313502	0.0313502	2.61785e-30	0.0313502	2.61785e-30	2.61785e-30	0.0313502	0.0313502	2.61785e-30	0.0313492	0.0313492	2.61775e-30	0.0313492	0.0243244	2.61984e-30	2.61984e-30	0.0243244	0.0243244	2.61984e-30	0.0243239
	24	6.47965e-30	6.48024e-30	6.421e-30	0.724835	6.42013e-30	6.41963e-30	1.31943e-30	1.31358e-30	0.0360635	1.31348e-30	1.31342e-30	1.31364e-30	0.0360637	1.31354e-30	1.31349e-30	0.0358473	1.30769e-30	1.30764e-30	0.035847	0.0358469	1.30754e-30	5.30798e-31	0.0065587	5.30769e-31	5.30752e-31	0.00653531	5.29252e-31	5.29235e-31	0.00653524	0.0065352	5.29206e-31	0.00653535	5.29271e-31	5.29255e-31	0.00653528	0.00653525	5.29226e-31	0.00651189	0.00651186	5.27708e-31	0.00651179	0.00230237	3.17055e-31	3.17046e-31	0.00230234	0.00230232	3.17032e-31	0.00229689
	25	0	0	0	0.91544	0	0	0	0	0.0138275	0	0	0	0.0138353	0	0	0.013843	0	0	0.0138309	0.0138243	0	0	0.00117065	0	0	0.00117129	0	0	0.00117022	0.00116957	0	0.00117205	0	0	0.00117098	0.00117033	0	0.00117162	0.00117097	0	0.00116991	0.000297735	0	0	0.00029748	0.000297309	0	0.000297622
	26	8.88354e-33	8.88408e-33	9.53544e-33	0.774729	8.88366e-33	8.8832e-33	1.68659e-33	1.74661e-33	0.0322105	1.68655e-33	1.68651e-33	1.74665e-33	0.0322105	1.68659e-33	1.68656e-33	0.0337499	1.74661e-33	1.74657e-33	0.0322105	0.0322105	1.68652e-33	6.24167e-34	0.0046216	6.10207e-34	6.10199e-34	0.00475242	6.24158e-34	6.24149e-34	0.00462159	0.00462159	6.1019e-34	0.00475242	6.24168e-34	6.24159e-34	0.00462159	0.00462159	6.102e-34	0.00475241	0.00475241	6.2415e-34	0.00462158	0.001292	3.29209e-34	3.29206e-34	0.00126839	0.00126839	3.23877e-34	0.00129199
	27	0	0	0	0.923964	0	0	0	0	0.0127508	0	0	0	0.0127508	0	0	0.0127682	0	0	0.0127508	0.0127508	0	0	0.000961455	0	0	0.000962992	0	0	0.000961455	0.000961455	0	0.000962992	0	0	0.000961455	0.000961455	0	0.000962992	0.000962992	0	0.000961455	0.00021781	0	0	0.00021744	0.00021744	0	0.00021781
	28	0	0	0	0.905762	0	0	0	0	0.0147764	0	0	0	0.0147764	0	0	0.0161325	0	0	0.0147764	0.0147764	0	0	0.00136219	0	0	0.00148147	0	0	0.00136219	0.00136219	0	0.00148147	0	0	0.00136219	0.00136219	0	0.00148147	0.00148147	0	0.00136219	0.000401175	0	0	0.000372462	0.000372462	0	0.000401175
	29	4.19025e-32	4.19025e-32	1.08531e-31	0.762688	4.19025e-32	4.19025e-32	7.16444e-33	1.26347e-32	0.0293356	7.16444e-33	7.16444e-33	1.26347e-32	0.0293356	7.16444e-33	7.16444e-33	0.059421	1.26347e-32	1.26347e-32	0.0293356	0.0293356	7.16444e-33	3.50428e-33	0.00374545	2.35622e-33	2.35622e-33	0.00601097	3.50428e-33	3.50428e-33	0.00374545	0.00374545	2.35622e-33	0.00601097	3.50428e-33	3.50428e-33	0.00374545	0.00374545	2.35622e-33	0.00601097	0.00601097	3.50428e-33	0.00374545	0.00130006	1.59591e-33	1.59591e-33	0.000926758	0.000926758	1.18201e-33	0.00130006
	30	0	0	0	0.901877	0	0	0	0	0.0150919	0	0	0	0.0150919	0	0	0.0169289	0	0	0.0150919	0.0150919	0	0	0.00144158	0	0	0.00163719	0	0	0.00144158	0.00144158	0	0.00163719	0	0	0.00144158	0.00144158	0	0.00163719	0.00163719	0	0.00144158	0.000464824	0	0	0.000408996	0.000408996	0	0.000464824
	31	0.0384139	0.0384139	0.234734	0.192251	0.0384139	0.0384139	0.00768337	0.0211096	0.0185222	0.00768337	0.00768337	0.0211096	0.0185222	0.00768337	0.00768337	0.0507216	0.0211096	0.0211096	0.0185222	0.0185222	0.00768337	0.00598798	0.00458246	0.00298005	0.00298005	0.00913458	0.00598798	0.00598798	0.00458246	0.00458246	0.00298005	0.00913458	0.00598798	0.00598798	0.00458246	0.00458246	0.00298005	0.00913458	0.00913458	0.00598798	0.00458246	0.00324775	0.00292473	0.00292473	0.00192011	0.00192011	0.00171237	0.00324775
	32	0	0	0	0.907316	0	0	0	0	0.0148032	0	0	0	0.0148032	0	0	0.0148575	0	0	0.0148032	0.0148032	0	0	0.00137605	0	0	0.00138212	0	0	0.00137605	0.00137605	0	0.00138212	0	0	0.00137605	0.00137605	0	0.00138212	0.00138212	0	0.00137605	0.000383586	0	0	0.00038178	0.00038178	0	0.000383586
	33	0	0	0	0.848125	0	0	0	0	0.00928844	0	0	0	0.00928844	0	0	0.0905173	0	0	0.00928844	0.00928844	0	0	0.000484501	0	0	0.00430198	0	0	0.000484501	0.000484501	0	0.00430198	0	0	0.000484501	0.000484501	0	0.00430198	0.00430198	0	0.000484501	0.000551783	0	0	6.91521e-05	6.91521e-05	0	0.000551783
	34	4.82318e-31	5.32388e-31	4.8235e-31	0.728023	5.01429e-31	4.59771e-31	1.04069e-31	9.90784e-32	0.0355204	1.01028e-31	9.67949e-32	1.04072e-31	0.0379102	1.05932e-31	1.01699e-31	0.0355204	1.0103e-31	9.67976e-32	0.0369802	0.0349417	9.87058e-32	4.13202e-32	0.00643576	4.18129e-32	4.07062e-32	0.00618656	4.05282e-32	3.94216e-32	0.00633143	0.00611865	3.99218e-32	0.00643575	4.18136e-32	4.07069e-32	0.00657951	0.00636669	4.11931e-32	0.00633142	0.00611865	3.99224e-32	0.00626297	0.00215984	2.48591e-32	2.43759e-32	0.00219132	0.00214254	2.45892e-32	0.00213444
	35	6.94774e-31	7.35893e-31	6.94803e-31	0.820235	6.98638e-31	6.64614e-31	9.38345e-32	9.13359e-32	0.027081	9.15275e-32	8.94232e-32	9.38363e-32	0.027309	9.39889e-32	9.18846e-32	0.027081	9.15292e-32	8.9425e-32	0.0266635	0.0264727	8.95986e-32	2.55062e-32	0.00338259	2.55045e-32	2.51725e-32	0.00335456	2.51164e-32	2.47844e-32	0.00333091	0.00330725	2.47848e-32	0.00338259	2.55048e-32	2.51728e-32	0.00335859	0.00333493	2.51693e-32	0.00333091	0.00330725	2.47851e-32	0.00328344	0.000936678	1.18709e-32	1.17762e-32	0.000933108	0.000927494	1.17617e-32	0.000926542
	36	0	0	0	0.929722	0	0	0	0	0.0116208	0	0	0	0.0116208	0	0	0.0116273	0	0	0.0116208	0.0116324	0	0	0.00091464	0	0	0.000915044	0	0	0.000914639	0.000915348	0	0.000915044	0	0	0.000914639	0.000915348	0	0.000915044	0.000915768	0	0.000915348	0.000238665	0	0	0.000238586	0.000238723	0	0.000238665
	37	0	0	0	0.974457	0	0	0	0	0.0048071	0	0	0	0.0048071	0	0	0.00483898	0	0	0.0048071	0.0048636	0	0	0.00012591	0	0	0.00012705	0	0	0.00012591	0.000127896	0	0.00012705	0	0	0.00012591	0.000127896	0	0.00012705	0.00012912	0	0.000127896	1.29859e-05	0	0	1.28358e-05	1.30931e-05	0	1.29859e-05
	38	0	0	0	0.948883	0	0	0	0	0.00921397	0	0	0	0.00921397	0	0	0.00921397	0	0	0.00921397	0.00921397	0	0	0.00043814	0	0	0.00043814	0	0	0.00043814	0.00043814	0	0.00043814	0	0	0.00043814	0.00043814	0	0.00043814	0.00043814	0	0.00043814	5.94051e-05	0	0	5.94051e-05	5.94051e-05	0	5.94051e-05
	39	0	0	0	0.96305	0	0	0	0	0.00655892	0	0	0	0.00655892	0	0	0.00695171	0	0	0.00655892	0.00725993	0	0	0.000248565	0	0	0.000267093	0	0	0.000248565	0.000280734	0	0.000267093	0	0	0.000248565	0.000280734	0	0.000267093	0.000302192	0	0.000280734	3.16948e-05	0	0	2.94588e-05	3.3255e-05	0	3.16948e-05
	40	0	0	0	0.969206	0	0	0	0	0.00580157	0	0	0	0.00580157	0	0	0.00580157	0	0	0.00580157	0.00580157	0	0	0.000164004	0	0	0.000164004	0	0	0.000164004	0.000164004	0	0.000164004	0	0	0.000164004	0.000164004	0	0.000164004	0.000164004	0	0.000164004	1.35682e-05	0	0	1.35682e-05	1.35682e-05	0	1.35682e-05
	41	8.1925e-34	8.1925e-34	3.65862e-32	0.131122	8.1925e-34	7.59494e-32	1.22919e-34	2.88082e-33	0.00480363	1.22919e-34	5.67588e-33	2.88082e-33	0.00480363	1.22919e-34	5.67588e-33	0.0385865	2.88082e-33	1.89615e-31	0.00480363	0.325521	5.67588e-33	4.99084e-34	0.000524745	3.01625e-35	9.23277e-34	0.00474906	4.99084e-34	1.99166e-32	0.000524745	0.0214197	9.23277e-34	0.00474906	4.99084e-34	1.99166e-32	0.000524745	0.0214197	9.23277e-34	0.00474906	0.293258	1.99166e-32	0.0214197	0.000810243	1.14966e-34	3.18293e-33	8.76087e-05	0.00247389	2.00439e-34	0.000810243
	42	0.0799834	0.121174	0.0799834	0.107802	0.106609	0.0718652	0.0210698	0.0168595	0.0117955	0.019851	0.0160279	0.0210698	0.0148569	0.0253919	0.0202358	0.0117955	0.019851	0.0160279	0.0137759	0.0111909	0.0187563	0.00821887	0.00391247	0.00925719	0.00799266	0.00336517	0.00790563	0.00685583	0.00374017	0.00325671	0.00763765	0.00391247	0.00925719	0.00799266	0.00438631	0.00380368	0.00898825	0.00374017	0.00325671	0.00763765	0.00361204	0.00182446	0.00539319	0.00485069	0.00197917	0.00178665	0.00527712	0.00176747
	43	0.0944307	0.263275	0.0944307	0.0244266	0.0707127	0.0636303	0.0357453	0.0191897	0.00314568	0.0169437	0.0161209	0.0357453	0.00569625	0.0305951	0.0291093	0.00314568	0.0169437	0.0161209	0.00256189	0.00256044	0.0137341	0.012073	0.00142498	0.0110343	0.0106982	0.000929821	0.00718244	0.00696364	0.000824921	0.000824356	0.00634956	0.00142498	0.0110343	0.0106982	0.00124892	0.00124806	0.00962646	0.000824921	0.000824356	0.00634956	0.000720002	0.000633659	0.00622108	0.00608682	0.000580747	0.000580318	0.00568001	0.000420252
[truncated: 15 more columns]
