# Supplementary material for: Pattern and timing of diversification in the African freshwater fish genus Distichodus (Characiformes: Distichodontidae)
Source: BMC Evol Biol. 2020 Apr 26;20:48. doi: 10.1186/s12862-020-01615-6 (PMC7184684; doi:10.1186/s12862-020-01615-6)
Supplement: Supplementary file 24 — Additional file 24: Table S3. Probabilities of ancestral states/ranges at each node of the spatiotemporal reconstruction of Distichodus range evolution presented in Fig. S21. Same contextual information as in Table S1. [file 12862_2020_1615_MOESM24_ESM.xls]

## Sheet: Table_3S
		ANCESTRAL AREAS
		UG	NS	LG	CB	EC	Z	UGNS	UGLG	UGCB	UGEC	UGZ	NSLG	NSCB	NSEC	NSZ	LGCB	LGEC	LGZ	CBEC	CBZ	ECZ	UGNSLG	UGNSCB	UGNSEC	UGNSZ	UGLGCB	UGLGEC	UGLGZ	UGCBEC	UGCBZ	UGECZ	NSLGCB	NSLGEC	NSLGZ	NSCBEC	NSCBZ	NSECZ	LGCBEC	LGCBZ	LGECZ	CBECZ	UGNSLGCB	UGNSLGEC	UGNSLGZ	UGNSCBEC	UGNSCBZ	UGNSECZ	UGLGCBEC
NODES	1	0	0	0	0	0	0	1	0	0	0	0	0	0	0	0	0	0	0	0	0	0	0	0	0	0	0	0	0	0	0	0	0	0	0	0	0	0	0	0	0	0	0	0	0	0	0	0	0
	2	0	0	0	0	0	0	1	0	0	0	0	0	0	0	0	0	0	0	0	0	0	0	0	0	0	0	0	0	0	0	0	0	0	0	0	0	0	0	0	0	0	0	0	0	0	0	0	0
	3	0	0	0	0	0	0	0	0	0	0	0	0	0	0	0	1	0	0	0	0	0	0	0	0	0	0	0	0	0	0	0	0	0	0	0	0	0	0	0	0	0	0	0	0	0	0	0	0
	4	0	0	0	1	0	0	0	0	0	0	0	0	0	0	0	0	0	0	0	0	0	0	0	0	0	0	0	0	0	0	0	0	0	0	0	0	0	0	0	0	0	0	0	0	0	0	0	0
	5	0	0	1	0	0	0	0	0	0	0	0	0	0	0	0	0	0	0	0	0	0	0	0	0	0	0	0	0	0	0	0	0	0	0	0	0	0	0	0	0	0	0	0	0	0	0	0	0
	6	0	0	1	0	0	0	0	0	0	0	0	0	0	0	0	0	0	0	0	0	0	0	0	0	0	0	0	0	0	0	0	0	0	0	0	0	0	0	0	0	0	0	0	0	0	0	0	0
	7	0	0	0	0	0	0	0	0	0	0	0	0	0	0	0	1	0	0	0	0	0	0	0	0	0	0	0	0	0	0	0	0	0	0	0	0	0	0	0	0	0	0	0	0	0	0	0	0
	8	0	0	0	1	0	0	0	0	0	0	0	0	0	0	0	0	0	0	0	0	0	0	0	0	0	0	0	0	0	0	0	0	0	0	0	0	0	0	0	0	0	0	0	0	0	0	0	0
	9	0	0	0	1	0	0	0	0	0	0	0	0	0	0	0	0	0	0	0	0	0	0	0	0	0	0	0	0	0	0	0	0	0	0	0	0	0	0	0	0	0	0	0	0	0	0	0	0
	10	0	0	0	1	0	0	0	0	0	0	0	0	0	0	0	0	0	0	0	0	0	0	0	0	0	0	0	0	0	0	0	0	0	0	0	0	0	0	0	0	0	0	0	0	0	0	0	0
	11	0	0	1	0	0	0	0	0	0	0	0	0	0	0	0	0	0	0	0	0	0	0	0	0	0	0	0	0	0	0	0	0	0	0	0	0	0	0	0	0	0	0	0	0	0	0	0	0
	12	0	0	0	1	0	0	0	0	0	0	0	0	0	0	0	0	0	0	0	0	0	0	0	0	0	0	0	0	0	0	0	0	0	0	0	0	0	0	0	0	0	0	0	0	0	0	0	0
	13	0	0	0	1	0	0	0	0	0	0	0	0	0	0	0	0	0	0	0	0	0	0	0	0	0	0	0	0	0	0	0	0	0	0	0	0	0	0	0	0	0	0	0	0	0	0	0	0
	14	0	0	0	1	0	0	0	0	0	0	0	0	0	0	0	0	0	0	0	0	0	0	0	0	0	0	0	0	0	0	0	0	0	0	0	0	0	0	0	0	0	0	0	0	0	0	0	0
	15	0	0	0	0	0	0	0	0	0	0	0	0	0	0	0	1	0	0	0	0	0	0	0	0	0	0	0	0	0	0	0	0	0	0	0	0	0	0	0	0	0	0	0	0	0	0	0	0
	16	0	0	0	0	0	1	0	0	0	0	0	0	0	0	0	0	0	0	0	0	0	0	0	0	0	0	0	0	0	0	0	0	0	0	0	0	0	0	0	0	0	0	0	0	0	0	0	0
	17	0	0	0	1	0	0	0	0	0	0	0	0	0	0	0	0	0	0	0	0	0	0	0	0	0	0	0	0	0	0	0	0	0	0	0	0	0	0	0	0	0	0	0	0	0	0	0	0
	18	0	0	0	1	0	0	0	0	0	0	0	0	0	0	0	0	0	0	0	0	0	0	0	0	0	0	0	0	0	0	0	0	0	0	0	0	0	0	0	0	0	0	0	0	0	0	0	0
	19	0	1	0	0	0	0	0	0	0	0	0	0	0	0	0	0	0	0	0	0	0	0	0	0	0	0	0	0	0	0	0	0	0	0	0	0	0	0	0	0	0	0	0	0	0	0	0	0
	20	0	0	0	0	0	0	0	0	0	0	0	0	0	0	0	0	0	0	0	0	0	1	0	0	0	0	0	0	0	0	0	0	0	0	0	0	0	0	0	0	0	0	0	0	0	0	0	0
	21	0	0	0	0	1	0	0	0	0	0	0	0	0	0	0	0	0	0	0	0	0	0	0	0	0	0	0	0	0	0	0	0	0	0	0	0	0	0	0	0	0	0	0	0	0	0	0	0
	22	0	0	0	0	0	0	0	0	0	0	0	0	0	0	0	0	0	0	0	0	0	1	0	0	0	0	0	0	0	0	0	0	0	0	0	0	0	0	0	0	0	0	0	0	0	0	0	0
	23	2.04e-30	2.04e-30	2.04e-30	0.0923917	2.04e-30	2.04e-30	2.05e-30	2.05e-30	0.0463455	2.05e-30	2.05e-30	2.05e-30	0.0463455	2.05e-30	2.05e-30	0.0463425	2.05e-30	2.05e-30	0.0463425	0.0463425	2.05e-30	2.05e-30	0.0313594	2.05e-30	2.05e-30	0.0313582	2.05e-30	2.05e-30	0.0313582	0.0313582	2.05e-30	0.0313582	2.05e-30	2.05e-30	0.0313582	0.0313582	2.05e-30	0.031357	0.031357	2.05e-30	0.031357	0.0243085	2.05e-30	2.05e-30	0.0243085	0.0243085	2.05e-30	0.0243079
	24	5.41e-30	5.41e-30	5.37e-30	0.728502	5.37e-30	5.37e-30	1.09e-30	1.08e-30	0.0357673	1.08e-30	1.08e-30	1.08e-30	0.0357673	1.08e-30	1.08e-30	0.0355815	1.08e-30	1.08e-30	0.0355812	0.0355812	1.08e-30	4.33e-31	0.00642779	4.33e-31	4.33e-31	0.00640791	4.32e-31	4.32e-31	0.00640784	0.00640784	4.32e-31	0.00640792	4.32e-31	4.32e-31	0.00640785	0.00640785	4.32e-31	0.00638798	0.00638797	4.31e-31	0.0063879	0.00223217	2.56e-31	2.56e-31	0.00223215	0.00223214	2.56e-31	0.00222756
	25	0	0	0	0.915812	0	0	0	0	0.0137827	0	0	0	0.0137844	0	0	0.0137958	0	0	0.0137813	0.0137798	0	0	0.0011625	0	0	0.00116353	0	0	0.00116219	0.00116205	0	0.0011637	0	0	0.00116236	0.00116222	0	0.00116339	0.00116324	0	0.00116191	0.000293905	0	0	0.000293575	0.000293536	0	0.000293823
	26	1.03e-32	1.03e-32	1.1e-32	0.774889	1.03e-32	1.03e-32	1.96e-33	2.02e-33	0.0321876	1.96e-33	1.96e-33	2.02e-33	0.0321876	1.96e-33	1.96e-33	0.0335674	2.02e-33	2.02e-33	0.0321876	0.0321876	1.96e-33	7.22e-34	0.00463179	7.07e-34	7.07e-34	0.00474972	7.22e-34	7.22e-34	0.00463179	0.00463179	7.07e-34	0.00474972	7.22e-34	7.22e-34	0.00463179	0.00463179	7.07e-34	0.00474972	0.00474972	7.22e-34	0.00463178	0.00129653	3.81e-34	3.81e-34	0.0012751	0.0012751	3.75e-34	0.00129652
	27	0	0	0	0.92305	0	0	0	0	0.0128723	0	0	0	0.0128723	0	0	0.0128854	0	0	0.0128723	0.0128723	0	0	0.000983737	0	0	0.000984925	0	0	0.000983737	0.000983737	0	0.000984925	0	0	0.000983737	0.000983737	0	0.000984925	0.000984925	0	0.000983736	0.000225011	0	0	0.00022472	0.00022472	0	0.000225011
	28	0	0	0	0.90703	0	0	0	0	0.0146173	0	0	0	0.0146173	0	0	0.0160119	0	0	0.0146173	0.0146173	0	0	0.00133061	0	0	0.00144909	0	0	0.00133061	0.00133061	0	0.00144909	0	0	0.00133061	0.00133061	0	0.00144909	0.00144909	0	0.00133061	0.000386715	0	0	0.000359063	0.000359063	0	0.000386715
	29	4.24e-32	4.24e-32	1.02e-31	0.779179	4.24e-32	4.24e-32	6.92e-33	1.16e-32	0.0283836	6.92e-33	6.92e-33	1.16e-32	0.0283836	6.92e-33	6.92e-33	0.0539645	1.16e-32	1.16e-32	0.0283836	0.0283836	6.92e-33	3.12e-33	0.00342259	2.18e-33	2.18e-33	0.00524785	3.12e-33	3.12e-33	0.00342259	0.00342259	2.18e-33	0.00524785	3.12e-33	3.12e-33	0.00342259	0.00342259	2.18e-33	0.00524785	0.00524785	3.12e-33	0.00342259	0.00108966	1.39e-33	1.39e-33	0.000803524	0.000803524	1.06e-33	0.00108966
	30	0	0	0	0.903294	0	0	0	0	0.0149628	0	0	0	0.0149628	0	0	0.0165762	0	0	0.0149628	0.0149628	0	0	0.00141674	0	0	0.00158815	0	0	0.00141674	0.00141674	0	0.00158815	0	0	0.00141674	0.00141674	0	0.00158815	0.00158815	0	0.00141674	0.000447196	0	0	0.000398458	0.000398458	0	0.000447196
	31	0.0408028	0.0408028	0.235683	0.184147	0.0408028	0.0408028	0.00816654	0.021665	0.0177718	0.00816654	0.00816654	0.021665	0.0177718	0.00816654	0.00816654	0.0469652	0.021665	0.021665	0.0177718	0.0177718	0.00816654	0.00623901	0.00444063	0.00318431	0.00318431	0.00863067	0.00623901	0.00623901	0.00444063	0.00444063	0.00318431	0.00863067	0.00623901	0.00623901	0.00444063	0.00444063	0.00318431	0.00863067	0.00863067	0.00623901	0.00444063	0.00312239	0.00308072	0.00308072	0.00188332	0.00188332	0.00184035	0.00312239
	32	0	0	0	0.90822	0	0	0	0	0.0146903	0	0	0	0.0146903	0	0	0.0147382	0	0	0.0146903	0.0146903	0	0	0.00135529	0	0	0.00136062	0	0	0.00135529	0.00135529	0	0.00136062	0	0	0.00135529	0.00135529	0	0.00136062	0.00136062	0	0.00135529	0.00037459	0	0	0.000373014	0.000373014	0	0.00037459
	33	0	0	0	0.833948	0	0	0	0	0.00842424	0	0	0	0.00842424	0	0	0.107806	0	0	0.00842424	0.00842424	0	0	0.000398722	0	0	0.00459397	0	0	0.000398722	0.000398722	0	0.00459397	0	0	0.000398722	0.000398722	0	0.00459397	0.00459397	0	0.000398722	0.000526081	0	0	5.12e-05	5.12e-05	0	0.000526081
	34	5.63e-31	6.16e-31	5.64e-31	0.736035	5.83e-31	5.39e-31	1.19e-31	1.14e-31	0.0353776	1.16e-31	1.12e-31	1.19e-31	0.0358527	1.21e-31	1.17e-31	0.0353776	1.16e-31	1.12e-31	0.0351265	0.0347228	1.14e-31	4.7e-32	0.00617039	4.75e-32	4.63e-32	0.0060932	4.61e-32	4.5e-32	0.00608582	0.00601973	4.55e-32	0.00617039	4.75e-32	4.63e-32	0.00616188	0.00609578	4.68e-32	0.00608582	0.00601973	4.55e-32	0.00601183	0.00206765	2.79e-32	2.74e-32	0.00206888	0.00204985	2.76e-32	0.00204689
	35	8.16e-31	9.01e-31	8.16e-31	0.840531	8.59e-31	7.86e-31	9.49e-32	9.03e-32	0.0237629	9.27e-32	8.88e-32	9.49e-32	0.0253799	9.73e-32	9.34e-32	0.0237629	9.27e-32	8.88e-32	0.0247508	0.0233638	9.12e-32	2.39e-32	0.00288634	2.43e-32	2.36e-32	0.00277339	2.35e-32	2.29e-32	0.00283991	0.00274297	2.33e-32	0.00288633	2.43e-32	2.36e-32	0.00295257	0.00285561	2.4e-32	0.00283991	0.00274297	2.33e-32	0.00280934	0.000798908	1.13e-32	1.1e-32	0.000811294	0.000792928	1.12e-32	0.000789961
	36	0	0	0	0.932432	0	0	0	0	0.0112111	0	0	0	0.0112111	0	0	0.0112122	0	0	0.0112111	0.0112128	0	0	0.00086867	0	0	0.000868723	0	0	0.00086867	0.000868755	0	0.000868723	0	0	0.00086867	0.000868755	0	0.000868723	0.000868809	0	0.000868755	0.00022472	0	0	0.000224711	0.000224725	0	0.00022472
	37	0	0	0	0.977138	0	0	0	0	0.00433788	0	0	0	0.00433788	0	0	0.00434224	0	0	0.00433788	0.00434489	0	0	0.000104565	0	0	0.000104681	0	0	0.000104565	0.00010475	0	0.000104681	0	0	0.000104565	0.00010475	0	0.000104681	0.000104872	0	0.00010475	1.02e-05	0	0	1.02e-05	1.02e-05	0	1.02e-05
	38	0	0	0	0.949764	0	0	0	0	0.0090739	0	0	0	0.0090739	0	0	0.0090739	0	0	0.0090739	0.0090739	0	0	0.000423752	0	0	0.000423752	0	0	0.000423752	0.000423752	0	0.000423752	0	0	0.000423752	0.000423752	0	0.000423752	0.000423752	0	0.000423752	5.63e-05	0	0	5.63e-05	5.63e-05	0	5.63e-05
	39	0	0	0	0.969155	0	0	0	0	0.00571629	0	0	0	0.00571629	0	0	0.00578521	0	0	0.00571629	0.00582744	0	0	0.000185263	0	0	0.000187174	0	0	0.000185263	0.000188281	0	0.000187174	0	0	0.000185263	0.000188281	0	0.000187174	0.000190446	0	0.000188281	1.91e-05	0	0	1.9e-05	1.92e-05	0	1.91e-05
	40	0	0	0	0.976344	0	0	0	0	0.00435348	0	0	0	0.00435348	0	0	0.00462082	0	0	0.00435348	0.00478566	0	0	0.000101915	0	0	0.000108932	0	0	0.000101915	0.000112982	0	0.000108932	0	0	0.000101915	0.000112982	0	0.000108932	0.000121245	0	0.000112982	8.6e-06	0	0	8.05e-06	8.91e-06	0	8.6e-06
	41	3.79e-34	3.79e-34	2.38e-32	0.0962482	3.79e-34	4.92e-32	5.24e-35	1.72e-33	0.00324129	5.24e-35	3.39e-33	1.72e-33	0.00324129	5.24e-35	3.39e-33	0.0355601	1.72e-33	1.63e-31	0.00324129	0.313566	3.39e-33	2.64e-34	0.000314027	1.14e-35	4.88e-34	0.00401147	2.64e-34	1.5e-32	0.000314027	0.0181497	4.88e-34	0.00401147	2.64e-34	1.5e-32	0.000314027	0.0181497	4.88e-34	0.00401147	0.36241	1.5e-32	0.0181497	0.000585625	5.18e-35	2.03e-33	4.47e-05	0.00178075	9.01e-35	0.000585625
	42	0.0767689	0.113546	0.0767689	0.131492	0.100563	0.0693185	0.0196818	0.0159697	0.0140249	0.0185993	0.0152162	0.0196818	0.0174043	0.0234057	0.0189263	0.0140249	0.0185993	0.0152162	0.0162124	0.0133393	0.0176235	0.00759735	0.00449456	0.00848484	0.0073954	0.00390408	0.00732232	0.00640714	0.00430794	0.0037839	0.00708554	0.00449456	0.00848484	0.0073954	0.00499796	0.00437405	0.0082473	0.00430794	0.0037839	0.00708554	0.00416742	0.00205111	0.00488918	0.00442731	0.0022123	0.0020102	0.00478793	0.00199066
	43	0.0957208	0.250208	0.0957208	0.0314531	0.0733045	0.0665287	0.0340756	0.0191511	0.00389493	0.0170533	0.0162926	0.0340756	0.00675721	0.0295308	0.0282135	0.00389493	0.0170533	0.0162926	0.0032283	0.0032266	0.0140712	0.0114491	0.00166504	0.0105363	0.010242	0.00112389	0.00709161	0.00689351	0.00100669	0.00100604	0.00633087	0.00166504	0.0105363	0.010242	0.00147609	0.00147514	0.00930042	0.00100669	0.00100604	0.00633087	0.000889229	0.000729233	0.00587017	0.0057541	0.000673236	0.00067277	0.0054003	0.000500443
[truncated: 15 more columns]
